# Supplementary material for: High-Performance PCR for Alleles Discrimination of Chromo-Helicase-DNA Binding Protein (CHD1) Gene in Bird Sexing
Source: Biology (Basel). 2023 Feb 14;12(2):300. doi: 10.3390/biology12020300 (PMC9953129; doi:10.3390/biology12020300)
Supplement: Supplementary file 1 [file biology-12-00300-s001.zip]

Archive with 1 entries (1 files):
- biology-2106259-supplementary.pdf
